# Supplementary material for: Preparation of Low Volatile Organic Compounds Silver Paste Containing Ternary Conductive Fillers and Optimization of Their Performances
Source: Molecules. 2022 Nov 19;27(22):8030. doi: 10.3390/molecules27228030 (PMC9695863; doi:10.3390/molecules27228030)
Supplement: Supplementary file 1 [file molecules-27-08030-s001.zip]

Archive with 1 entries (1 files):
- molecules-2012571-supplementary.pdf
